# Supplementary material for: Identification and expression analysis of PAL genes related to chlorogenic acid synthesis in Vaccinium dunalianum Wight
Source: Front Plant Sci. 2025 May 2;16:1544303. doi: 10.3389/fpls.2025.1544303 (PMC12081449; doi:10.3389/fpls.2025.1544303)
Supplement: Supplementary file 1 [file DataSheet1.zip]

Archive with 32 entries (29 files):
- data/
- data/Compound content.xlsx
- data/Data on PALactivity, protein content, specific viability.xlsx
- data/Database extraction of original ORF region sequences (PAL1-7).xlsx
- data/gene expression.xlsx
- data/Phylogenetic tree.xlsx
- data/S1.xlsx
- data/S2.xlsx
- data/VdPAL mRNA sequence contains non-coding region (uploaded NCBI file).xlsx
- data/VdPAL protein sequence (uploaded NCBI file).xlsx
- picture/
- picture/blast.png
- picture/correlation between PAL activity and CGA content.png
- picture/gel electrophoresis/
- picture/gel electrophoresis/PAL1 PCR amplification DL2000.jpg
- picture/gel electrophoresis/PAL12 gel recovery DL10000.jpg
- picture/gel electrophoresis/PAL12 PCR amplification DL2000.jpg
- picture/gel electrophoresis/PAL1gel recovery DL10000.jpg
- picture/gel electrophoresis/PAL2 gel recovery DL10000.jpg
- picture/gel electrophoresis/PAL2 PCR amplification DL2000.jpg
- picture/gel electrophoresis/PAL3 gel recovery DL10000.jpg
- picture/gel electrophoresis/PAL3 PCR amplificationDL2000.jpg
- picture/gel electrophoresis/PAL4_6 gel recovery DL10000.jpg
- picture/gel electrophoresis/PAL4_6 PCR amplification DL2000.jpg
- picture/gel electrophoresis/PAL5 gel recovery DL10000.jpg
- picture/gel electrophoresis/PAL5 PCR amplification DL2000.jpg
- picture/gene expression quantity.png
- picture/motif.png
- picture/PAL activity.png
- picture/phylogenetic tree.png
- picture/structural domain.png
- picture/tertiary structure of protein.png
