# Supplementary material for: Identification and expression analysis of PAL genes related to chlorogenic acid synthesis in Vaccinium dunalianum Wight
Source: Front Plant Sci. 2025 May 2;16:1544303. doi: 10.3389/fpls.2025.1544303 (PMC12081449; doi:10.3389/fpls.2025.1544303)
Supplement: Supplementary file 1 [file DataSheet1.zip › data/Compound content.xlsx]

## Sheet: 绿原酸
CGA	serial number	surface area	X-value	dry weight ratio（%）	dry weight（mg/g）	average value（mg/g）	average value（mg/g）	standard deviation（mg/g）
Green fruits	1-1	1866687	2.81996	0.902386	9.02386	9.08119	10.308	1.06967
	1-2	1902891	2.8732	0.919424	9.19424
	1-3	1867027	2.82046	0.902546	9.02546
	2-1	2277501	3.4241	1.09571	10.9571	11.0452
	2-2	2288373	3.44009	1.10083	11.0083
	2-3	2322789	3.4907	1.11702	11.1702
	3-1	2232378	3.35774	1.07448	10.7448	10.7977
	3-2	2258224	3.39575	1.08664	10.8664
	3-3	2240283	3.36937	1.0782	10.782
Red fruits	1-1	1467670	2.23316	0.714612	7.14612	7.19181	6.75756	0.67571
	1-2	1495427	2.27398	0.727674	7.27674
	1-3	1469042	2.23518	0.715258	7.15258
	2-1	1442660	2.19638	0.702842	7.02842	7.10181
	2-2	1475142	2.24415	0.718128	7.18128
	2-3	1456960	2.21741	0.709572	7.09572
	3-1	1213379	1.8592	0.594945	5.94945	5.97905
	3-2	1226861	1.87903	0.601289	6.01289
	3-3	1218767	1.86713	0.59748	5.9748
green fruit stems	1-1	8799146	13.0148	4.16475	41.6475	42.1069	41.9719	0.368124
	1-2	8874249	13.1253	4.20009	42.0009
	1-3	9016899	13.3351	4.26722	42.6722
	2-1	8736656	12.9229	4.13534	41.3534	41.5553
	2-2	8796673	13.0112	4.16358	41.6358
	2-3	8805365	13.024	4.16768	41.6768
	3-1	8863089	13.1089	4.19484	41.9484	42.2535
	3-2	8938420	13.2197	4.23029	42.3029
	3-3	8982249	13.2841	4.25092	42.5092
red fruit stems	1-1	8272090	12.2398	3.91672	39.1672	38.8108	40.2138	1.22854
	1-2	8100741	11.9878	3.83608	38.3608
	1-3	8216208	12.1576	3.89042	38.9042
	2-1	8536110	12.628	4.04097	40.4097	40.734
	2-2	8612259	12.74	4.0768	40.768
	2-3	8666715	12.8201	4.10243	41.0243
	3-1	8578712	12.6907	4.06101	40.6101	41.0967
	3-2	8724083	12.9045	4.12942	41.2942
	3-3	8743509	12.933	4.13857	41.3857
Tender leaves	1-1	13432365	19.8285	6.34511	63.4511	63.8956	69.8743	5.82635
	1-2	13551498	20.0037	6.40117	64.0117
	1-3	13596611	20.07	6.4224	64.224
	2-1	15898545	23.4552	7.50567	75.0567	75.5353
	2-2	15945098	23.5237	7.52758	75.2758
	2-3	16157074	23.8354	7.62733	76.2733
	3-1	14752127	21.7693	6.96618	69.6618	70.1921
	3-2	14865868	21.9366	7.0197	70.197
	3-3	14976448	22.0992	7.07174	70.7174
Mature leaves	1-1	9871306	14.5916	4.6693	46.693	46.9368	54.4701	6.56769
	1-2	9932612	14.6817	4.69815	46.9815
	1-3	9965431	14.73	4.71359	47.1359
	2-1	12117702	17.8951	5.72644	57.2644	57.4805
	2-2	12225760	18.054	5.77729	57.7729
	2-3	12147442	17.9388	5.74043	57.4043
	3-1	12418956	18.3381	5.8682	58.682	58.9929
	3-2	12523730	18.4922	5.91751	59.1751
	3-3	12512370	18.4755	5.91216	59.1216
Flowers	1-1	7499775	11.104	3.55327	35.5327	35.8162	36.4555	2.37448
	1-2	7644931	11.3174	3.62158	36.2158
	1-3	7535288	11.1562	3.56999	35.6999
	2-1	7255821	10.7452	3.43847	34.3847	34.4661
	2-2	7275180	10.7737	3.44758	34.4758
	2-3	7288367	10.7931	3.45379	34.5379
	3-1	8185772	12.1128	3.8761	38.761	39.0842
	3-2	8276094	12.2456	3.9186	39.186
	3-3	8301480	12.283	3.93055	39.3055
Flower buds	1-1	13343187	19.6973	6.30314	63.0314	63.5192	63.0297	6.75815
	1-2	13468425	19.8815	6.36208	63.6208
	1-3	13528907	19.9704	6.39054	63.9054
	2-1	14656790	21.6291	6.92131	69.2131	69.5298
	2-2	14686825	21.6733	6.93545	69.3545
	2-3	14828640	21.8818	7.00218	70.0218
	3-1	11817270	17.4533	5.58505	55.8505	56.0401
	3-2	11928048	17.6162	5.63719	56.3719
	3-3	11827339	17.4681	5.58979	55.8979
