# Supplementary material for: Identification and expression analysis of PAL genes related to chlorogenic acid synthesis in Vaccinium dunalianum Wight
Source: Front Plant Sci. 2025 May 2;16:1544303. doi: 10.3389/fpls.2025.1544303 (PMC12081449; doi:10.3389/fpls.2025.1544303)
Supplement: Supplementary file 1 [file DataSheet1.zip › data/Data on PALactivity, protein content, specific viability.xlsx]

## Sheet: Sheet4
SUMMARY OUTPUT
回归统计
Multiple R	0.999588
R Square	0.999176
Adjusted R Square	0.99897
标准误差	0.00758978
观测值	6
方差分析
	df	SS	MS	F	Significance F
回归分析	1	0.27947	0.27947	4851.52	2.54566e-07
残差	4	0.000230419	5.76048e-05
总计	5	0.279701
	Coefficients	标准误差	t Stat	P-value	Lower 95%	Upper 95%	下限 95.0%	上限 95.0%
Intercept	0.0092381	0.00549308	1.68177	0.167906	-0.00601314	0.0244893	-0.00601314	0.0244893
X Variable 1	0.631857	0.00907152	69.6528	2.54566e-07	0.606671	0.657044	0.606671	0.657044

## Sheet: 原始吸光度值和活性
PAL activity U/gFW.h														Total protein mg/g													vitality contest U/mg
	TL		ML		FB		F		GF		RF			TL		ML		FB		F		GF		RF			TL	ML	FB	F	GF	RF
	absorbance	enzyme activity	absorbance	enzyme activity	absorbance	enzyme activity	absorbance(OD290)	enzyme activity	absorbance	enzyme activity	absorbance	enzyme activity		absorbance	total protein	absorbance	total protein	absorbance	total protein	absorbance（OD595)	total protein	absorbance	total protein	absorbance	total protein
	0.046	124.764	0.018	13.114	0.038	114.935	0.014	34.906	0.038	46.849	0.033	79.271		0.845	4.259	0.592	3.06	0.558	2.443	0.452	2.789	0.656	2.761	0.205	0.92		29.2942	4.28562	47.0467	12.5156	16.9681	86.1641
	0.043	161.417	0.02	15.32	0.03	89.394	0.014	34.906	0.035	43.138	0.03	68.023		0.867	4.369	0.626	3.239	0.598	2.623	0.481	2.972	0.639	2.688	0.214	0.961		36.946	4.72985	34.0808	11.745	16.0484	70.7836
	0.041	151.468	0.015	10.204	0.033	98.972	0.016	35.874	0.04	50.139	0.028	62.79		0.875	4.412	0.597	3.086	0.594	2.603	0.486	3.004	0.629	2.645	0.229	1.033		34.3309	3.30655	38.0223	11.9421	18.9561	60.7841
	0.042	157.48	0.016	11.364	0.037	111.743	0.018	37.268	0.047	56.887	0.026	57.558		0.851	4.288	0.614	3.176	0.603	2.645	0.477	2.942	0.617	2.594	0.223	1.003		36.7257	3.57809	42.2469	12.6676	21.9302	57.3858
	0.048	181.102	0.023	18.667	0.036	109.288	0.019	38.659	0.042	52.366	0.034	78.488		0.853	4.298	0.687	3.561	0.599	2.626	0.468	2.887	0.607	2.55	0.22	0.991		42.1363	5.24207	41.6177	13.3907	20.5357	79.2008
	0.044	165.731	0.021	17.843	0.03	89.394	0.021	39.749	0.041	51.227	0.03	71.344		0.862	4.346	0.579	2.993	0.587	2.586	0.458	2.823	0.648	2.726	0.198	0.887		38.1341	5.96158	34.5684	14.0804	18.792	80.4329
均值	0.044	156.994	0.0188333	14.4187	0.034	102.288	0.017	36.8937	0.0405	50.101	0.0301667	69.579		0.858833	4.32867	0.615833	3.18583	0.589833	2.58767	0.470333	2.90283	0.632667	2.66067	0.214833	0.965833		36.2612	4.51729	39.5971	12.7236	18.8718	72.4586
标准差		18.6903		3.44625		11.33		2.01746		4.72246		8.59577			0.0571303		0.203302		0.0737175		0.0850116		0.0800242		0.0545249		4.26556	1.0058	4.99593	0.883279	2.17861	11.5167
		a		f		b		e		d		c			a		b		d		c		d		e		b	d	b	c	c	a
Note: TL represents Tender leaves, ML represents Mature leaves, FB represents Flower buds, F represents Flowers, GF represents Green fruits, and RF represents Red fruits.
