# Supplementary material for: Identification and expression analysis of PAL genes related to chlorogenic acid synthesis in Vaccinium dunalianum Wight
Source: Front Plant Sci. 2025 May 2;16:1544303. doi: 10.3389/fpls.2025.1544303 (PMC12081449; doi:10.3389/fpls.2025.1544303)
Supplement: Supplementary file 1 [file DataSheet1.zip › data/Database extraction of original ORF region sequences (PAL1-7).xlsx]

## Sheet: Sheet1
Database extraction of original ORF region sequences (PAL1-7)
>i2_HQ_VdSWFU1_c121563/f4p2/2606|m.1593 type:confident-complete len:716 strand:+ pos:176-2323
ATGGAGTGCTCGCATCAAAACGGCAACGGCCATGCGTTGAAGGCGGAGAGTTTGTGTGTCATGAAAGATCCATTGAATTGGGGTATGGCCGCGGAGTCATTGAAAGGAAGTCATTTGGAGGAGGTGAAGAGAATGGTGGAGGTGTTTCGGCAGCCGGTGATCCGGCTAGGAGGGAAGAACCTTACCATAGCGCAGGTGGCTGCTGTGGCGGCAAGGGAGGACGCCGGGGTGGCGGTGGAGCTGTCCGAGGCGGCGAGGGCCGGTGTGAAGGCTAGTAGTGATTGGGTTATGGAGAGTATGAACAATGGGACGGATAGTTATGGGGTTACCACTGGGTTTGGTGCAACATCTCATAGGAGGACTAACAAAGGTGCTGCTCTTCAAAAAGAGCTCATAAGA…
>i2_LQ_VdSWFU1_c51292/f1p5/2565|m.5117 type:confident-complete len:714 strand:+ pos:155-2296
ATGGGCTCACTAACGGAAATTGAGTACGCAAATGGGTCCGGCCCGGGTTTCTGCCTGAAGGACCCGTTGAACTGGGGAGTGGCGGCGGAGGCGCTGAAGGGGAGTCACCTGGAGGAAGTGAAGTCAATGGTGGCGGAGTTTCGCAAGGGGGTGGTGAAGCTGGGCGGAGAGACGCTGACGATATCGCAGGTGGCTGCGATAGCGGCTGCTAGCGGAGGGGAGGTGAAGGTGGAGCTGTCGGAGTCGGCGCGGGCGGGGGTGGAGGCGAGTAGTAATTGGGTTATGGAGAGTATGAATAAAGGGACGGACAGTTATGGGGTGACCACTGGGTTTGGTGCTACCTCTCATCGGAGGACTAAGCAAGGTGGAGCTCTTCAGAAGGAGCTTATTAGGTTCTTG…
>i2_HQ_VdSWFU1_c70762/f3p0/2565|m.533 type:confident-complete len:712 strand:+ pos:265-2400
ATGGAATTTGATCAAGGTCAATGCAATGTTCATGACACCATCTCCTTGTGTGTTCAAGACCCATTGAATTGGGGTAAGGCTGCAGAGTCCTTAAAGGGAAGTCACTTGGATGAAGTCAAACGTATGGTGGCGGAGTACCGGAAGCCGGTAGTCCGGCTTGGTGGCGAGACCCTAACCGTATCACAGGTGGCCGCGATAGCCACCTGTGATGCCAAGATCACGGTGGAGCTATCAGAGGCTGCCAGGGCGGGCGTGGTGGCAAGTAGTGATTGGGTGATGGAAAGCATGAACAAGGGGACCGATAGCTATGGTGTGACAACTGGTTTTGGAGCAACTTCTCATAGGAGAACCAAACAGGGTGGAGCACTTCAAAAAGAGCTTATTAGGTTCTTGAATGCC…
>i2_HQ_VdSWFU1_c32383/f33p0/2574|m.8621 type:confident-complete len:714 strand:+ pos:154-2295
ATGGGCTCAATAATGGAAATTGAGTACACAAATGGGTCCGGGCCGGGTTTCTGCCTGAAGGACCCGTTGAACTGGGGAGTGGCGGCGGAGGCACTGAAGGGGAGTCACCTGGAGGAGGTGAAGTCGATGGTGGCGGAGTTTCGGAAGGGGGTGGTGAAGTTGGGCGGAGAGACGCTGACGATATCGCAGGTGGCTGCGATAGCGGCTGCTAGCGGAGGGGAGGTGAAGGTGGAACTGTCGGAGTCGGCGAGGGCCGGGGTGGAGGCGAGTAGTAATTGGGTTATGGAGAGTATGAATAAAGGGACGGACAGTTATGGGGTGACCACTGGGTTTGGTGCTACCTCTCATCGGAGGACTAAGCAAGGTGGAGCTCTTCAAAAAGAGCTTATTAGGTTCTTG…
>i2_HQ_VdSWFU1_c2225/f3p3/2608|m.6448 type:confident-complete len:710 strand:+ pos:166-2295
ATGGAAATTGAGTACACAAATGGGTCCGGGCCGGGTTTCTGCCTGAAGGACCCGTTGAACTGGGGAGTGGCGGCGGAGGCACTGAAGGGGAGTCACCTGGAGGAGGTGAAGTCGATGGTGGCGGAGTTTCGGAAGGGGGTGGTGAAGTTGGGCGGAGAGACGCTGACGATATCGCAGGTGGCTGCGATAGCGGCTGCTAGCGGAGGGGAGGTGAAGGTGGAGCTGTCGGAGTCGGCGAGGGCCGGGGTGGAGGCGAGTAGTAATTGGGTTATGGAGAGTATGAATAAAGGGACGGACAGTTATGGGGTGACCACTGGGTTTGGTGCTACATCTCATCGGAGGACTAAGCAAGGTGGAGCTCTTCAAAAAGAGCTTATTAGGTTCTTGAACGCTGGAATA…
>c224188_g2 orf length:2109 frame:2 start:488 end:2596 gi|1171998|sp|P45726.1|PALY_CAMSI RecName: Full=Phenylalanine ammonia-lyase gi|662271|dbj|BAA05643.1| phenylalanine ammonia-lyase [Camellia sinensis]
ATGGGCTCAATAATGGAAATTGAGTACACAAATGGGTCCGGGCCGGGTTTCTGCCTGAAGGACCCGTTGAACTGGGGAGTGGCGGCGGAGGCACTGAAGGGGAGTCACCTGGAGGAGGTGAAGTCGATGGTGGCGGAGTTTCGGAAGGGGGTGGTGAAGTTGGGCGGAGAGACGCTGACGATATCGCAGGTGGCTGCGATAGCGGCTGCTAGCGGAGGGGAGGTGAAGGTGGAACTGTCGGAGTCGGCGAGGGCCGGGGTGGAGGCGAGTAGTAATTGGGTTATGGAGAGTATGAATAAAGGGACGGACAGTTATGGGGTGACCACTGGGTTTGGTGCTACCTCTCATCGGAGGACTAAGCAAGGTGGAGCTCTTCAAAAAGAGCTTATTAGGTTCTTG…
>i2_LQ_VdSWFU1_c94434/f1p2/2378|m.4259 type:likely-NA len:620 strand:+ pos:354-2213
ATGGAGAGTATGAATAAAGGGACGGACAGTTATGGGGTGACCACTGGGTTTGGTGCTACCTCTCATCGGAGGACTAAGCAAGGTGGAGCTCTTCAGAAGGAGCTTATTAGGTTCTTGAATGCTGGAATATTTGGCAATGGAACAGAGTCTGGCCACACTTTGCCCCACTCAGCCACAAAGGCAGCGATGCTTGTTCGCATCAACACCCTCCTCCAGGGTTACTCTGGCATTAGATTCGAAATCTTGGAAGCCATTGCCAAATTCCTCAACAACAACATCACCCCATGCCTCCCCCTCCGAGGCACCATCACCGCCTCGGGCGACTTGGTCCCTCTCTCTTACATTGCTGGGCTCTTGACCGGGCGGCCTAACTCAAAAGCGGTCGGGCCTAACGGAGAA…
