# Supplementary material for: Identification and expression analysis of PAL genes related to chlorogenic acid synthesis in Vaccinium dunalianum Wight
Source: Front Plant Sci. 2025 May 2;16:1544303. doi: 10.3389/fpls.2025.1544303 (PMC12081449; doi:10.3389/fpls.2025.1544303)
Supplement: Supplementary file 1 [file DataSheet1.zip › data/gene expression.xlsx]

## Sheet: TL
B04	60S-1	23.11					min	max	range	average value	SD
B05	60S-2	23.22		B04	60S-1	23.11	22.72	23.11	0.39	22.8767	0.205994
B06	60S-3	23.43		B07	60S-4	22.8
B07	60S-4	22.8		B08	60S-5	22.72
B08	60S-5	22.72
				C04	PP2A-1	23.4	23.33	23.44	0.11	23.39	0.0556776
C04	PP2A-1	23.4		C05	PP2A-2	23.33
C05	PP2A-2	23.33		C06	PP2A-3	23.44
C06	PP2A-3	23.44
C07	PP2A-4	23.37		D07	PAL1-4	23.05	22.84	23.05	0.21	22.91	0.121244
C08	PP2A-5	23.21		D08	PAL1-5	22.84
C09	PP2A-6	23.29		D09	PAL1-6	22.84
D04	PAL1-1	23.66		E07	PAL2-4	21.08	21.01	21.09	0.08	21.06	0.043589
D05	PAL1-2	23.2		E08	PAL2-5	21.01
D06	PAL1-3	23.04		E09	PAL2-6	21.09
D07	PAL1-4	23.05
D08	PAL1-5	22.84		F04	PAL3-1	29.08	29.08	29.1	0.02	29.0933	0.011547
D09	PAL1-6	22.84		F06	PAL3-3	29.1
				F07	PAL3-4	29.1
E04	PAL2-1	21.63
E05	PAL2-2	21.55		G05	PAL4-2	22.54	22.26	22.54	0.28	22.3733	0.147422
E06	PAL2-3	21.39		G06	PAL4-3	22.26
E07	PAL2-4	21.08		G08	PAL4-5	22.32
E08	PAL2-5	21.01
E09	PAL2-6	21.09
F04	PAL3-1	29.08
F05	PAL3-2	29.02
F06	PAL3-3	29.1
F07	PAL3-4	29.1
F08	PAL3-5	28.71
F09	PAL3-6	29.01
G04	PAL4-1	23.39
G05	PAL4-2	22.54
G06	PAL4-3	22.26
G07	PAL4-4	22.05
G08	PAL4-5	22.32
G09	PAL4-6	22.12

## Sheet: ML
							min	max	range	average value	SD
B04	60S-1	27.9		B07	60S-4	27.52	27.49	27.53	0.04	27.5133	0.0208167
B05	60S-2	28.09		B08	60S-5	27.49
B06	60S-3	27.88		B09	60S-6	27.53
B07	60S-4	27.52
B08	60S-5	27.49		C04	PP2A-1	27.93	27.74	27.93	0.19	27.8033	0.109697
B09	60S-6	27.53		C05	PP2A-2	27.74
				C06	PP2A-3	27.74
C04	PP2A-1	27.93
C05	PP2A-2	27.74		D06	PAL1-3	27.94	27.47	27.94	0.47	27.6433	0.258134
C06	PP2A-3	27.74		D07	PAL1-4	27.47
C07	PP2A-4	27.19		D08	PAL1-5	27.52
C08	PP2A-5	26.82
C09	PP2A-6	27.25		E05	PAL2-2	25.6	25.35	25.6	0.25	25.44	0.138924
				E07	PAL2-4	25.35
D04	PAL1-1	28.33		E08	PAL2-5	25.37
D05	PAL1-2	28.19
D06	PAL1-3	27.94		F07	PAL3-4	35.64	34.77	35.64	0.87	35.0933	0.47606
D07	PAL1-4	27.47		F06	PAL3-3	34.87
D08	PAL1-5	27.52		F09	PAL3-6	34.77
D09	PAL1-6	28.35
				G06	PAL4-3	28.24	28.18	28.27	0.09	28.23	0.0458258
E04	PAL2-1	26.17		G08	PAL4-5	28.27
E05	PAL2-2	25.6		G09	PAL4-6	28.18
E06	PAL2-3	25.72
E07	PAL2-4	25.35
E08	PAL2-5	25.37
E09	PAL2-6	25.17
F04	PAL3-1	35.95
F05	PAL3-2	N/A
F06	PAL3-3	34.87
F07	PAL3-4	35.64
F08	PAL3-5	36.36
F09	PAL3-6	34.77
G04	PAL4-1	28.32
G05	PAL4-2	28.34
G06	PAL4-3	28.24
G07	PAL4-4	27.94
G08	PAL4-5	28.27
G09	PAL4-6	28.18

## Sheet: FB
							min	max	range	average value	SD
B04	60S-1	23.03		B04	60S-1	23.03	23	23.03	0.03	23.02	0.0173205
B05	60S-2	23		B05	60S-2	23
B06	60S-3	23.07		B07	60S-4	23.03
B07	60S-4	23.03
B08	60S-5	23.04		C04	PP2A-1	23.95	23.79	24.01	0.22	23.9167	0.113725
B09	60S-6	23.02		C05	PP2A-2	24.01
				C06	PP2A-3	23.79
C04	PP2A-1	23.95
C05	PP2A-2	24.01		D07	PAL1-4	22.5	22.5	22.64	0.14	22.5533	0.0757188
C06	PP2A-3	23.79		D08	PAL1-5	22.64
C07	PP2A-4	23.72		D09	PAL1-6	22.52
C08	PP2A-5	23.66
C09	PP2A-6	23.95		E05	PAL2-2	21.49	21.33	21.49	0.16	21.4367	0.092376
				E08	PAL2-5	21.49
D04	PAL1-1	23.14		E09	PAL2-6	21.33
D05	PAL1-2	23.39
D06	PAL1-3	23.1		F04	PAL3-1	29.51	29.32	29.56	0.24	29.4633	0.126623
D07	PAL1-4	22.5		F05	PAL3-2	29.56
D08	PAL1-5	22.64		F07	PAL3-4	29.32
D09	PAL1-6	22.52
				G07	PAL4-4	23.03	23.03	23.07	0.04	23.0433	0.023094
E04	PAL2-1	21.68		G08	PAL4-5	23.03
E05	PAL2-2	21.49		G09	PAL4-6	23.07
E06	PAL2-3	21.21
E07	PAL2-4	21.26
E08	PAL2-5	21.49
E09	PAL2-6	21.33
F04	PAL3-1	29.51
F05	PAL3-2	29.56
F06	PAL3-3	29.11
F07	PAL3-4	29.32
F08	PAL3-5	29.28
F09	PAL3-6	28.97
G04	PAL4-1	23.61
G05	PAL4-2	23.11
G06	PAL4-3	23.18
G07	PAL4-4	23.03
G08	PAL4-5	23.03
G09	PAL4-6	23.07

## Sheet: F
B04	60S-1	24.2					min	max	range	average value	SD
B05	60S-2	24.01		B07	60S-4	23.66	23.66	23.81	0.15	23.73	0.0754983
B06	60S-3	24.34		B08	60S-5	23.81
B07	60S-4	23.66		B09	60S-6	23.72
B08	60S-5	23.81
B09	60S-6	23.72		C07	PP2A-4	24.85	24.48	24.85	0.37	24.68	0.186815
				C08	PP2A-5	24.48
C04	PP2A-1	25.07		C09	PP2A-6	24.71
C05	PP2A-2	25.06
C06	PP2A-3	25.25		D06	PAL1-3	28.02	27.71	28.02	0.31	27.8533	0.156312
C07	PP2A-4	24.85		D07	PAL1-4	27.83
C08	PP2A-5	24.48		D08	PAL1-5	27.71
C09	PP2A-6	24.71
				E05	PAL2-2	24.21	24.21	24.23	0.02	24.2167	0.011547
D04	PAL1-1	28.16		E06	PAL2-3	24.23
D05	PAL1-2	N/A		E07	PAL2-4	24.21
D06	PAL1-3	28.02
D07	PAL1-4	27.83		F04	PAL3-1	30.61	30.61	30.92	0.31	30.7433	0.159478
D08	PAL1-5	27.71		F05	PAL3-2	30.92
D09	PAL1-6	27.68		F07	PAL3-4	30.7
E04	PAL2-1	24.58		G05	PAL4-2	28.27	28.27	28.36	0.09	28.3	0.0519615
E05	PAL2-2	24.21		G06	PAL4-3	28.27
E06	PAL2-3	24.23		G09	PAL4-6	28.36
E07	PAL2-4	24.21
E08	PAL2-5	24.23
E09	PAL2-6	23.99
F04	PAL3-1	30.61
F05	PAL3-2	30.92
F06	PAL3-3	31.14
F07	PAL3-4	30.7
F08	PAL3-5	30.36
F09	PAL3-6	30.49
G04	PAL4-1	27.13
G05	PAL4-2	28.27
G06	PAL4-3	28.27
G07	PAL4-4	27.83
G08	PAL4-5	27.88
G09	PAL4-6	28.36

## Sheet: GF
B04	60S-1	25.16					min	max	range	average value	SD
B05	60S-2	24.94		B07	60S-4	25.2	24.98	25.2	0.22	25.1067	0.113725
B06	60S-3	25.35		B08	60S-5	24.98
B07	60S-4	25.2		B09	60S-6	25.14
B08	60S-5	24.98
B09	60S-6	25.14		C05	PP2A-2	25.77	25.77	25.83	0.06	25.7967	0.0305505
				C07	PP2A-4	25.79
C04	PP2A-1	26.04		C08	PP2A-5	25.83
C05	PP2A-2	25.77
C06	PP2A-3	26.28		D06	PAL1-3	26.25	26.17	26.27	0.1	26.23	0.052915
C07	PP2A-4	25.79		D07	PAL1-4	26.17
C08	PP2A-5	25.83		D08	PAL1-5	26.27
C09	PP2A-6	26.09
				E07	PAL2-4	25.53	25.32	25.53	0.21	25.43	0.105357
D04	PAL1-1	26.56		E08	PAL2-5	25.32
D05	PAL1-2	26.4		E09	PAL2-6	25.44
D06	PAL1-3	26.25
D07	PAL1-4	26.17		F04	PAL3-1	28.33	28.3	28.52	0.22	28.3833	0.119304
D08	PAL1-5	26.27		F06	PAL3-3	28.52
D09	PAL1-6	26.02		F07	PAL3-4	28.3
E04	PAL2-1	25.84		G07	PAL4-4	26.45	26.44	26.46	0.02	26.45	0.01
E05	PAL2-2	25.33		G08	PAL4-5	26.46
E06	PAL2-3	25.2		G09	PAL4-6	26.44
E07	PAL2-4	25.53
E08	PAL2-5	25.32
E09	PAL2-6	25.44
F04	PAL3-1	28.33
F05	PAL3-2	28.53
F06	PAL3-3	28.52
F07	PAL3-4	28.3
F08	PAL3-5	28.04
F09	PAL3-6	28
G04	PAL4-1	27.03
G05	PAL4-2	26.56
G06	PAL4-3	26.73
G07	PAL4-4	26.45
G08	PAL4-5	26.46
G09	PAL4-6	26.44

## Sheet:  RF
B04	60S-1	30.68					min	max	range	average value	SD
B05	60S-2	30.67		B04	60S-1	30.68	30.67	30.85	0.18	30.7333	0.10116
B06	60S-3	30.85		B05	60S-2	30.67
B07	60S-4	30.23		B06	60S-3	30.85
B08	60S-5	29.79
B09	60S-6	29.65		C04	PP2A-1	34.01	33.43	34.01	0.58	33.7233	0.290057
				C05	PP2A-2	33.73
C04	PP2A-1	34.01		C06	PP2A-3	33.43
C05	PP2A-2	33.73
C06	PP2A-3	33.43		D05	PAL1-2	34.56	34.18	34.65	0.47	34.4633	0.249466
C07	PP2A-4	32.14		D06	PAL1-3	34.65
C08	PP2A-5	33.17		D09	PAL1-6	34.18
C09	PP2A-6	32.58
				E05	PAL2-2	30.24	29.38	30.24	0.86	29.78	0.433128
D04	PAL1-1	31.77		E06	PAL2-3	29.38
D05	PAL1-2	34.56		E07	PAL2-4	29.72
D06	PAL1-3	34.65
D07	PAL1-4	30.28		F04	PAL3-1	36.03	35.31	36.03	0.72	35.7367	0.378065
D08	PAL1-5	33.76		F07	PAL3-4	35.87
D09	PAL1-6	34.18		F08	PAL3-5	35.31
E04	PAL2-1	30.4		G04	PAL4-1	33.99	33.9	34.56	0.66	34.15	0.357911
E05	PAL2-2	30.24		G06	PAL4-3	34.56
E06	PAL2-3	29.38		G07	PAL4-4	33.9
E07	PAL2-4	29.72
E08	PAL2-5	28.63
E09	PAL2-6	28.92
F04	PAL3-1	36.03
F05	PAL3-2	37.25
F06	PAL3-3	37.61
F07	PAL3-4	35.87
F08	PAL3-5	35.31
F09	PAL3-6	34.78
G04	PAL4-1	33.99
G05	PAL4-2	32.16
G06	PAL4-3	34.56
G07	PAL4-4	33.9
G08	PAL4-5	32.57
G09	PAL4-6	31.51

## Sheet: GFS
B04	60S-1	27.57						min	max	range	average value	SD
B05	60S-2	27.51			B07	60S-4	27.17	26.65	27.17	0.52	26.94	0.265141
B06	60S-3	27.42			B08	60S-5	26.65
B07	60S-4	27.17			B09	60S-6	27
B08	60S-5	26.65
B09	60S-6	27			C04	PP2A-1	28.63	28.24	28.63	0.39	28.37	0.225167
					C08	PP2A-5	28.24
C04	PP2A-1	28.63			C09	PP2A-6	28.24
C05	PP2A-2	29.27
C06	PP2A-3	29.08			D04	PAL1-1	30.26	30.12	30.53	0.41	30.3033	0.208407
C07	PP2A-4	28.6			D05	PAL1-2	30.53
C08	PP2A-5	28.24			D06	PAL1-3	30.12
C09	PP2A-6	28.24
					E06	PAL2-3	25.08	25.08	25.19	0.11	25.1167	0.0635085
D04	PAL1-1	30.26			E07	PAL2-4	25.08
D05	PAL1-2	30.53			E09	PAL2-6	25.19
D06	PAL1-3	30.12
D07	PAL1-4	N/A			F06	PAL3-3	35.35	35.35	36.38	1.03	35.7067	0.583467
D08	PAL1-5	29.48			F07	PAL3-4	35.39
D09	PAL1-6	29.32			F09	PAL3-6	36.38
E04	PAL2-1	25.95			G06	PAL4-3	28.15	28.14	28.19	0.05	28.16	0.0264575
E05	PAL2-2	25.56			G07	PAL4-4	28.14
E06	PAL2-3	25.08			G09	PAL4-6	28.19
E07	PAL2-4	25.08
E08	PAL2-5	25.39
E09	PAL2-6	25.19
F04	PAL3-1	34.03
F05	PAL3-2	31.53
F06	PAL3-3	35.35
F07	PAL3-4	35.39
F08	PAL3-5	35.05
F09	PAL3-6	36.38
G04	PAL4-1	28.25
G05	PAL4-2	26.35
G06	PAL4-3	28.15
G07	PAL4-4	28.14
G08	PAL4-5	28.02
G09	PAL4-6	28.19

## Sheet: RFS
60S-1	27.6					min	max	range	average value	SD
60S-2	27.84		B06	60S-3	27.4	27.27	27.97	0.7	27.5467	0.372335
60S-3	27.4		B07	60S-4	27.97
60S-4	27.97		B09	60S-6	27.27
60S-5	27.17
60S-6	27.27		C05	PP2A-2	28.09	27.86	28.09	0.23	27.9833	0.115902
			C06	PP2A-3	28
PP2A-1	28.66		C09	PP2A-6	27.86
PP2A-2	28.09
PP2A-3	28		D07	PAL1-4	29.78	29.59	29.78	0.19	29.7	0.0984886
PP2A-4	27.05		D08	PAL1-5	29.59
PP2A-5	27.72		D09	PAL1-6	29.73
PP2A-6	27.86
			E05	PAL2-2	25.73	25.34	25.73	0.39	25.58	0.21
PAL1-1	30.74		E06	PAL2-3	25.67
PAL1-2	30.64		E08	PAL2-5	25.34
PAL1-3	N/A
PAL1-4	29.78		F06	PAL3-3	34.25	33.56	34.25	0.69	34.0067	0.387341
PAL1-5	29.59		F07	PAL3-4	33.56
PAL1-6	29.73		F09	PAL3-6	34.21
PAL2-1	26.14		G04	PAL4-1	28.07	28.06	28.13	0.07	28.0867	0.0378594
PAL2-2	25.73		G05	PAL4-2	28.06
PAL2-3	25.67		G06	PAL4-3	28.13
PAL2-4	N/A
PAL2-5	25.34
PAL2-6	25.27
PAL3-1	35.91
PAL3-2	35.62
PAL3-3	34.25
PAL3-4	33.56
PAL3-5	33.88
PAL3-6	34.21
PAL4-1	28.07
PAL4-2	28.06
PAL4-3	28.13
PAL4-4	27.73
PAL4-5	27.78
PAL4-6	28.28

## Sheet: PAL1
TL			min	max	mean	average value
	60S-1	23.11	22.72	23.11	0.39	22.8767
	60S-4	22.8						internal reference	samples	target gene	internal reference	△CT（treatment）		target gene	internal reference	△CT（control）		△△CT	2^（-△△CT）	2^（-△△CT）average	SD
	60S-5	22.72						60s-2	RF	34.4633	30.7333	3.73		34.4633	30.7333	3.73		0	1		SD
									TL	23.05	22.8767	0.173333		34.4633	30.7333	3.73		-3.55667	11.7669	12.9961	1.06448
	PP2A-1	23.4	23.33	23.44	0.11	23.39				22.84	22.8767	-0.0366667		34.4633	30.7333	3.73		-3.76667	13.6107
	PP2A-2	23.33								22.84	22.8767	-0.0366667		34.4633	30.7333	3.73		-3.76667	13.6107
	PP2A-3	23.44							ML	27.94	27.5133	0.426667		34.4633	30.7333	3.73		-3.30333	9.87194	12.2512	2.07362
										27.47	27.5133	-0.0433333		34.4633	30.7333	3.73		-3.77333	13.6737
	PAL1-4	23.05	22.84	23.05	0.21	22.91				27.52	27.5133	0.00666667		34.4633	30.7333	3.73		-3.72333	13.2079
	PAL1-5	22.84							FB	22.5	23.02	-0.52		34.4633	30.7333	3.73		-4.25	19.0273	18.3534	0.9494
	PAL1-6	22.84								22.64	23.02	-0.38		34.4633	30.7333	3.73		-4.11	17.2677
										22.52	23.02	-0.5		34.4633	30.7333	3.73		-4.23	18.7654
ML			min	max	mean	均值			F	28.02	23.73	4.29		34.4633	30.7333	3.73		0.56	0.678302	0.764327	0.0817085
	60S-4	27.52	27.49	27.53	0.04	27.5133				27.83	23.73	4.1		34.4633	30.7333	3.73		0.37	0.773782
	60S-5	27.49								27.71	23.73	3.98		34.4633	30.7333	3.73		0.25	0.840896
	60S-6	27.53							GF	26.25	25.1067	1.14333		34.4633	30.7333	3.73		-2.58667	6.00709	6.0937	0.225448
										26.17	25.1067	1.06333		34.4633	30.7333	3.73		-2.66667	6.3496
	PP2A-1	27.93	27.74	27.93	0.19	27.8033				26.27	25.1067	1.16333		34.4633	30.7333	3.73		-2.56667	5.92439
	PP2A-2	27.74							GFS	30.26	26.94	3.32		34.4633	30.7333	3.73		-0.41	1.32869	1.29823	0.183002
	PP2A-3	27.74								30.53	26.94	3.59		34.4633	30.7333	3.73		-0.14	1.10191
										30.12	26.94	3.18		34.4633	30.7333	3.73		-0.55	1.46409
	PAL1-3	27.94	27.47	27.94	0.47	27.6433			RFS	29.78	27.5467	2.23333		34.4633	30.7333	3.73		-1.49667	2.8219	2.98748	0.206687
	PAL1-4	27.47								29.59	27.5467	2.04333		34.4633	30.7333	3.73		-1.68667	3.21912
	PAL1-5	27.52								29.73	27.5467	2.18333		34.4633	30.7333	3.73		-1.54667	2.92141
FB			min	max	mean	average value
	60S-1	23.03	23	23.03	0.03	23.02
	60S-2	23
	60S-4	23.03
	PP2A-1	23.95	23.79	24.01	0.22	23.9167
	PP2A-2	24.01
	PP2A-3	23.79
	PAL1-4	22.5	22.5	22.64	0.14	22.5533
	PAL1-5	22.64
	PAL1-6	22.52
F			min	max	mean	average value
	60S-4	23.66	23.66	23.81	0.15	23.73
	60S-5	23.81
	60S-6	23.72
	PP2A-4	24.85	24.48	24.85	0.37	24.68
	PP2A-5	24.48
	PP2A-6	24.71
	PAL1-3	28.02	27.71	28.02	0.31	27.8533
	PAL1-4	27.83
	PAL1-5	27.71
GF			min	max	mean	average value
	60S-4	25.2	24.98	25.2	0.22	25.1067
	60S-5	24.98
	60S-6	25.14
	PP2A-2	25.77	25.77	25.83	0.06	25.7967
	PP2A-4	25.79
	PP2A-5	25.83
	PAL1-3	26.25	26.17	26.27	0.1	26.23
	PAL1-4	26.17
	PAL1-5	26.27
GFS			min	max	mean	average value
	60S-4	27.17	26.65	27.17	0.52	26.94
	60S-5	26.65
	60S-6	27
	PP2A-1	28.63	28.24	28.63	0.39	28.37
	PP2A-5	28.24
	PP2A-6	28.24
	PAL1-1	30.26	30.12	30.53	0.41	30.3033
	PAL1-2	30.53
	PAL1-3	30.12
RFS			min	max	mean	average value
	60S-3	27.4	27.27	27.97	0.7	27.5467
	60S-4	27.97
	60S-6	27.27
	PP2A-2	28.09	27.86	28.09	0.23	27.9833
	PP2A-3	28
	PP2A-6	27.86
	PAL1-4	29.78	29.59	29.78	0.19	29.7
	PAL1-5	29.59
	PAL1-6	29.73
RF			min	max	mean	average value
	60S-1	30.68	30.67	30.85	0.18	30.7333
	60S-2	30.67
	60S-3	30.85
	PP2A-1	34.01	33.43	34.01	0.58	33.7233
	PP2A-2	33.73
	PP2A-3	33.43
	PAL1-2	34.56	34.18	34.65	0.47	34.4633
	PAL1-3	34.65
	PAL1-6	34.18

## Sheet: PAL2
TL			min	max	mean	average value		internal reference	samples	target gene	internal reference	△CT（treatment）		target gene	internal reference	△CT（control）		△△CT	2^（-△△CT）	2^（-△△CT）average	SD
	60S-1	23.11	22.72	23.11	0.39	22.8767		60s-2	RF	29.78	30.7333	-0.953333		29.78	30.7333	-0.953333		0	1
	60S-4	22.8							TL	21.08	22.8767	-1.79667		29.78	30.7333	-0.953333		-0.843333	1.79419	1.81979	0.0554255
	60S-5	22.72								21.01	22.8767	-1.86667		29.78	30.7333	-0.953333		-0.913333	1.88339
										21.09	22.8767	-1.78667		29.78	30.7333	-0.953333		-0.833333	1.7818
	PP2A-1	23.4	23.33	23.44	0.11	23.39			ML	25.6	27.5133	-1.91333		29.78	30.7333	-0.953333		-0.96	1.94531	2.18007	0.203932
	PP2A-2	23.33								25.35	27.5133	-2.16333		29.78	30.7333	-0.953333		-1.21	2.31338
	PP2A-3	23.44								25.37	27.5133	-2.14333		29.78	30.7333	-0.953333		-1.19	2.28153
									FB	21.49	23.02	-1.53		29.78	30.7333	-0.953333		-0.576667	1.4914	1.54971	0.100991
	PAL2-4	21.08	21.01	21.09	0.08	21.06				21.49	23.02	-1.53		29.78	30.7333	-0.953333		-0.576667	1.4914
	PAL2-5	21.01								21.33	23.02	-1.69		29.78	30.7333	-0.953333		-0.736667	1.66632
	PAL2-6	21.09							F	24.21	23.73	0.48		29.78	30.7333	-0.953333		1.43333	0.370274	0.368575	0.00294315
										24.23	23.73	0.5		29.78	30.7333	-0.953333		1.45333	0.365177
ML			min	max	mean	average value				24.21	23.73	0.48		29.78	30.7333	-0.953333		1.43333	0.370274
	60S-4	27.52	27.49	27.53	0.04	27.5133			GF	25.53	25.1067	0.423333		29.78	30.7333	-0.953333		1.37667	0.385108	0.413485	0.0303305
	60S-5	27.49								25.32	25.1067	0.213333		29.78	30.7333	-0.953333		1.16667	0.445449
	60S-6	27.53								25.44	25.1067	0.333333		29.78	30.7333	-0.953333		1.28667	0.409897
									GFS	25.08	26.94	-1.86		29.78	30.7333	-0.953333		-0.906667	1.87471	1.82883	0.0794584
	PP2A-1	27.93	27.74	27.93	0.19	27.8033				25.08	26.94	-1.86		29.78	30.7333	-0.953333		-0.906667	1.87471
	PP2A-2	27.74								25.19	26.94	-1.75		29.78	30.7333	-0.953333		-0.796667	1.73708
	PP2A-3	27.74							RFS	25.73	27.5467	-1.81667		29.78	30.7333	-0.953333		-0.863333	1.81924	2.03321	0.306162
										25.67	27.5467	-1.87667		29.78	30.7333	-0.953333		-0.923333	1.89649
	PAL2-2	25.6	25.35	25.6	0.25	25.44				25.34	27.5467	-2.20667		29.78	30.7333	-0.953333		-1.25333	2.38392
	PAL2-4	25.35
	PAL2-5	25.37
FB			min	max	mean	average value
	60S-1	23.03	23	23.03	0.03	23.02
	60S-2	23
	60S-4	23.03
	PP2A-1	23.95	23.79	24.01	0.22	23.9167
	PP2A-2	24.01
	PP2A-3	23.79
	PAL2-2	21.49	21.33	21.49	0.16	21.4367
	PAL2-5	21.49
	PAL2-6	21.33
F			min	max	mean	average value
	60S-4	23.66	23.66	23.81	0.15	23.73
	60S-5	23.81
	60S-6	23.72
	PP2A-4	24.85	24.48	24.85	0.37	24.68
	PP2A-5	24.48
	PP2A-6	24.71
	PAL2-2	24.21	24.21	24.23	0.02	24.2167
	PAL2-3	24.23
	PAL2-4	24.21
GF			min	max	mean	average value
	60S-4	25.2	24.98	25.2	0.22	25.1067
	60S-5	24.98
	60S-6	25.14
	PP2A-2	25.77	25.77	25.83	0.06	25.7967
	PP2A-4	25.79
	PP2A-5	25.83
	PAL2-4	25.53	25.32	25.53	0.21	25.43
	PAL2-5	25.32
	PAL2-6	25.44
GFS			min	max	mean	average value
	60S-4	27.17	26.65	27.17	0.52	26.94
	60S-5	26.65
	60S-6	27
	PP2A-1	28.63	28.24	28.63	0.39	28.37
	PP2A-5	28.24
	PP2A-6	28.24
	PAL2-3	25.08	25.08	25.19	0.11	25.1167
	PAL2-4	25.08
	PAL2-6	25.19
RFS			min	max	mean	average value
	60S-3	27.4	27.27	27.97	0.7	27.5467
	60S-4	27.97
	60S-6	27.27
	PP2A-2	28.09	27.86	28.09	0.23	27.9833
	PP2A-3	28
	PP2A-6	27.86
	PAL2-2	25.73	25.34	25.73	0.39	25.58
	PAL2-3	25.67
	PAL2-5	25.34
RF			min	max	mean	average value
	60S-1	30.68	30.67	30.85	0.18	30.7333
	60S-2	30.67
	60S-3	30.85
	PP2A-1	34.01	33.43	34.01	0.58	33.7233
	PP2A-2	33.73
	PP2A-3	33.43
	PAL2-2	30.24	29.38	30.24	0.86	29.78
	PAL2-3	29.38
	PAL2-4	29.72

[truncated: 2 more sheets: PAL3, PAL4_5_6_7]
