# Supplementary material for: Identification and expression analysis of PAL genes related to chlorogenic acid synthesis in Vaccinium dunalianum Wight
Source: Front Plant Sci. 2025 May 2;16:1544303. doi: 10.3389/fpls.2025.1544303 (PMC12081449; doi:10.3389/fpls.2025.1544303)
Supplement: Supplementary file 1 [file DataSheet1.zip › data/S1.xlsx]

## Sheet: Sheet1
Table S1 Sequence information of VdPAL genes amplification primers
基因名称	引物名称	引物序列（5`→3`）
VdPAL1	VdPAL1-F	CGCGGATCCATGGAGTGCTCGCATCAAAAC
	VdPAL1-R	CCGCTCGAGCTAGCAAATTGGCAGAGGGGC
VdPAL2	VdPAL2-F	CGCGGATCCATGGGCTCACTAACGGAAATTGAG
	VdPAL2-R	CCGCTCGAGTTAACAGATTGGAAGAGGAGCACC
VdPAL3	VdPAL3-F	CGCGGATCCATGGAATTTGATCAAGGTCAATGC
	VdPAL3-R	CCGCTCGAGTTAGCAAATAGGCAAAGGAGCACC
	VdPAL4-F
VdPAL4		CGCGGATCCATGGGCTCAATAATGGAAATTG
VdPAL6	VdPAL2-R	CCGCTCGAGTTAACAGATTGGAAGAGGAGCACC
VdPAL5	VdPAL5-F	CGCGGATCCATGGAAATTGAGTACACAAATGGGT
	VdPAL2-R	CCGCTCGAGTTAACAGATTGGAAGAGGAGCACC
VdPAL7	VdPAL12-F	CGCGGATCCATGGAGAGTATGAATAAAGGGACGG
	VdPAL2-R	CCGCTCGAGTTAACAGATTGGAAGAGGAGCACC
