# Supplementary material for: Identification and expression analysis of PAL genes related to chlorogenic acid synthesis in Vaccinium dunalianum Wight
Source: Front Plant Sci. 2025 May 2;16:1544303. doi: 10.3389/fpls.2025.1544303 (PMC12081449; doi:10.3389/fpls.2025.1544303)
Supplement: Supplementary file 1 [file DataSheet1.zip › data/S2.xlsx]

## Sheet: Sheet1
Table S2 Primer information of VdPAL and reference genes for RT-qPCR and amplification efficiency
基因名称	RT-qPCR	RT-qPCR引物序列（5`→3`）	扩增效率回归方程	相关系数（R）	扩增效率
	引物名称
VdPAL1	qVdPAL1-F	AGGAGGACTAACAAAGGTGCTG	y = -3.4277x + 22.353	0.9822	0.9575
	qVdPAL1-R	CCCCTGAAGGAGAGTGTTGA
VdPAL2	qVdPAL2-F	GAAGGCAGTTTTGCCCAAGG	y = -3.3623x + 19.683	0.9904	0.9834
	qVdPAL2-F	TTCTCTCCGGTCAAGAACGC
VdPAL3	qVdPAL3-F	CAACAACACGGGCCTCAATG	y = -3.3181x + 27.503	0.9935	1.0017
	qVdPAL3-R	AGCACGGGGTGATGTTATGG
VdPAL4
VdPAL5	qVdPAL4-F	TCGCATCAATACCCTCCTCC	y = -3.3275x + 20.365	0.9978	0.9976
VdPAL6	qVdPAL4-R	AAGAGAGAGGGACCAAGTCG
VdPAL7
Vd60S-2	qVd60S-2-F	AGCACCTGAACCTGGATT	y = -3.3979x + 20.108	0.9986	0.9692
	qVd60S-2-R	GATAGCAGCGGTGGACTT
