# Supplementary material for: Identification and expression analysis of PAL genes related to chlorogenic acid synthesis in Vaccinium dunalianum Wight
Source: Front Plant Sci. 2025 May 2;16:1544303. doi: 10.3389/fpls.2025.1544303 (PMC12081449; doi:10.3389/fpls.2025.1544303)
Supplement: Supplementary file 1 [file DataSheet1.zip › data/VdPAL mRNA sequence contains non-coding region (uploaded NCBI file).xlsx]

## Sheet: Sheet1
VdPAL mRNA sequence contains non-coding region (uploaded NCBI file)
>Seq1 [organism=Vaccinium dunalianum] Vaccinium dunalianum phenylalanin ammonia-lyase1 (PAL1) mRNA, complete cds
TCTCTCTAACATTTTGTTGCCAAGAAATATTATCCAAAACCTTCTTGTTCATTTGTGCCCAATTTCATTTTCATTACTAGCTCCATTTTGGTGTCCAAGAATTTTGGGATTGGTGAGAAATGGAGTGCTCGCATCAAAACGGCAACGGCCATGCGTTGAAGGCGGAGAGTTTGTGTGTCATGAAAGATCCATTGAATTGGGGTATGGCCGCGGAGTCATTGAAAGGAAGTCATTTGGAGGAGGTGAAGAGAATGGTGGAGGTGTTTCGGCAGCCGGTGATCCGGCTAGGAGGGAAGAACCTTACCATAGCGCAGGTGGCTGCTGTGGCGGCAAGGGAGGACGCCGGGGTGGCGGTGGAGCTGTCCGAGGCGGCGAGGGCCGGTGTGAAGGCTAGTAGTG…
>Seq2 [organism=Vaccinium dunalianum] Vaccinium dunalianum phenylalanin ammonia-lyase2 (PAL2) mRNA, complete cds
TTGTGTACGCTACATTTGTTCCAATTTCATCCATAATTCGCTTCTTTTCGTTTGTTTTAAATACGAAATTCCATTCAATTCGGGTTCAATCAACATGGGCTCACTACCGGAAATTGAGTACGCAAATGGGTCCGGCCCGGGTTTCTGCCTGAAGGACCCGTTGAACTGGGGAGTGGCGGCGGAGGCGCTGAAGGGGAGTCACCTGGAGGAAGTGAAGTCAATGGTGGCGGAGTTTCGCAAGGGGGTGGTGAAGCTGGGCGGAGAGACGCTGACGATATCGCAGGTGGCTGCGATAGCGGCTGCTAGCGGAGGGGAGGTGAAGGTGGAGCTGTCGGAGTCGGCGCGGGCGGGGGTGGAGGCGAGTAGTAATTGGGTTATGGAGAGTATGAATAAAGGGAC…
>Seq3 [organism=Vaccinium dunalianum] Vaccinium dunalianum phenylalanin ammonia-lyase3 (PAL3) mRNA, complete cds
TGAGTTCATTATTTGCTTGTAATTATAGTTCATGAACCAATGTTCATAGCTCTTAGAGTATATATAAATCCTTGAGCAAGCCATATTTTTCTCCACAACCCATTTCATATTTTTGAATTTTCCCATCTGGGTCTTCATCAATTCCAACATTTTCCACTCCGTGCGATCGTATATTAATCCGAGTGAATTCTAGCAATGGAATTTGATCAAGGTCAATGCAATGTTCATGACACCATCTCCTTGTGTGTTCAAGACCCATTGAATTGGGGTAAGGCTGCAGAGTCCTTAAAGGGAAGTCACTTGGATGAAGTCAAACGTATGGTGGCGGAGTACCGGAAGCCGGTAGTCCGGCTTGGTGGCGAGACCCTAACCGTATCACAGGTGGCCGCGATAGCCACC…
>Seq4 [organism=Vaccinium dunalianum] Vaccinium dunalianum phenylalanin ammonia-lyase4 (PAL4) mRNA, complete cds
CTCTCTCGCCTTAGATTTGTTGTACGCTACATTTGTTCCAATTTCATCCATAATTCGCTTCTTTTAGTTTGTTTTCAATACGAAATTCCATTAAAATTCGGATTCATTCAACCAAAATGGGCTCAATAATGGAAATTGAGTACGCAAATGGGTCCGGCCCGGGTTTCTGCCTGAAGGACCCGTTGAACTGGGGAGTGGCGGCGGAGGCGCTGAAGGGGAGTCACCTGGAGGAAGTGAAGTCAATGGTGGCGGAGTTTCGCAAGGGGGTGGTGAAGCTGGGCGGAGAGACGCTGACGATATCGCAGGTGGCTGCGATAGCGGCTGCTAGCGGAGGGGAGGTGAAGGTGGAGCTGTCGGAGTCGGCGCGGGCGGGGGTGGAGGCGAGTAGTAATTGGGTTA…
>Seq5 [organism=Vaccinium dunalianum] Vaccinium dunalianum phenylalanin ammonia-lyase5 (PAL5) mRNA, complete cds
TGTTGTACGCTACATTTGTTCCAATTTCATCCATAATTCGCTTCTTTTAGTTTGTTTTCAATACGAAATTCCATTAAAATTCGGATTCATTCAACCAAAGCGGGCTCACTAATGGAAATTGAGTACACAAATGGGTCCGGGCCGGGTTTCTGCCTGAAGGACCCGTTGAACTGGGGAGTGGCGGCGGAGGCACTGAAGGGGAGTCACCTGGAGGAGGTGAAGTCGATGGTGGCGGAGTTTCGGAAGGGGGTGGTGAAGTTGGGCGGAGAGACGCTGACGATATCGCAGGTGGCTGCGATAGCGGCTGCTAGCGGAGGGGAGGTGAAGGTGGAACTGTCGGAGTCGGCGAGGGCCGGGGTGGAGGCGAGTAGTAATTGGGTTATGGAGAGTATGAATAAA…
>Seq6 [organism=Vaccinium dunalianum] Vaccinium dunalianum phenylalanin ammonia-lyase6 (PAL6) mRNA, complete cds
CTCTCTCGCCTTAGATTTGTTGTACGCTACATTTGTTCCAATTTCATCCATAATTCGCTTCTTTTAGTTTGTTTTCAATACGAAATTCCATTAAAATTCGGATTCATTCAACCAAAATGGGCTCAATAATGGAAATTGAGTACGCAAATGGGTCCGGCCCGGGTTTCTGCCTGAAGGACCCGTTGAACTGGGGAGTGGCGGCGGAGGCGCTGAAGGGGAGTCACCTGGAGGAAGTGAAGTCAATGGTGGCGGAGTTTCGCAAGGGGGTGGTGAAGCTGGGCGGAGAGACGCTGACGATATCGCAGGTGGCTGCGATAGCGGCTGCTAGCGGAGGGGAGGTGAAGGTGGAGCTGTCGGAGTCGGCGCGGGCGGGGGTGGAGGCGAGTAGTAATTGGGTTA…
>Seq7 [organism=Vaccinium dunalianum] Vaccinium dunalianum phenylalanin ammonia-lyase7 (PAL7) mRNA, complete cds
CGCTACATTTGTTCCAATTTCATCCATAATTCGCTTCTTTTCGTTTGTTTTAAATACGAAATTCCATTCAATTCGGGTTCAATCAACATGGGCTCACTAACGGAAATTGAGTACGCAAATGGGTCCGGCCCGGGTTTCTGCCTGAAGGACCCGTTGAACTGGGGAGTGGCGGCGGAGGCGCTGAAGGGGAGTCACCTGGAGGAAGTGAAGTCAATGGTGGCGGAGTTTCGCAAGGGAGCTGTCGGAGTCGGCGCGGGCGGGGGTGGAGGCGAGTAGTAATTGGGTTATGGAGAGTATGAATAAAGGGACGGACAGTTATGGGGTGACCACTGGGTTTGGTGCTACCTCTCATCGGAGGACTAAGCAAGGTGGAGCTCTTCAGAAGGAGCTTATTAGGTT…
